# Supplementary material for: Effect of exclusive breastfeeding and other infant and young child feeding practices on childhood morbidity outcomes: associations for infants 0–6 months in 5 South Asian countries using Demographic and Health Survey data
Source: Int Breastfeed J. 2024 May 16;19:35. doi: 10.1186/s13006-024-00644-x (PMC11097433; doi:10.1186/s13006-024-00644-x)
Supplement: Supplementary file 1 — Additional file 1: Table S1. Unadjusted logistic regression results for association of exclusive breastfeeding and various individual, household-level, and socio-demographic factors with diarrhea, acute respiratory infection, and fever among infants 0-6 months in South Asia. Table S2. Unadjusted logistic regression results for association of other IYCF indicators and various individual, household-level, and socio-demographic factors with diarrhea, acute respiratory infection, and fever among infants 0-6 months in South Asia. [file 13006_2024_644_MOESM1_ESM.xlsx]

## Sheet: Sheet1
Table S1 Unadjusted logistic regression results for association between exclusive breastfeeding and diarrhoea, acute respiratory infection, and fever† among infants 0-6 months in South Asian countries
	Diarrhoea in the last 2 weeks					Acute respiratory infection in the last 2 weeks					Fever in the last 2 weeks
	Afghanistan (2015)	Bangladesh (2017/18)	India (2019/21)	Nepal (2022)	Pakistan (2017/18)	Afghanistan (2015)‡	Bangladesh (2017/18)	India (2019/21)	Nepal (2022)	Pakistan (2017/18)	Afghanistan (2015)	Bangladesh (2017/18)	India (2019/21)	Nepal (2022)	Pakistan (2017/18)
	(n=3462)	(n=1084)	(n=26101)	(n=581)	(n=1306)	(n=3467)	(n=1084)	(n=26101)	(n=581)	(n=1306)	(n=3460)	(n=1084)	(n=26101)	(n=581)	(n=1306)
Variables	OR (95% CI)	OR (95% CI)	OR (95% CI)	OR (95% CI)	OR (95% CI)	OR (95% CI)	OR (95% CI)	OR (95% CI)	OR (95% CI)	OR (95% CI)	OR (95% CI)	OR (95% CI)	OR (95% CI)	OR (95% CI)	OR (95% CI)
Infant age (months)
0-2 mon	Ref	Ref	Ref	Ref	Ref	Ref	Ref	Ref	Ref	Ref	Ref	Ref	Ref	Ref	Ref
3-4 mon	2.83 (1.89, 4.25)**	3.90 (1.29, 11.77)*	1.56 (1.35, 1.80)**	1.55 (0.81, 2.96)	1.25 (0.83, 1.89)	2.12 (1.28, 3.52)*	2.10 (0.84, 5.25)	1.51 (1.20, 1.91)**	7.09 (0.72, 69.73)	2.10 (1.31, 3.39)*	1.91 (1.30, 2.82)*	1.71 (1.17, 2.49)*	1.77 91.56, 2.01)**	2.22 (1.20, 4.13)*	1.59 (1.13, 2.24)*
5-6 mon	3.34 (2.37, 4.72)**	5.15 (1.87, 14.19)*	1.82 (1.58, 2.11)**	2.16 (1.13, 4.10)*	1.88 (1.19, 2.95)*	2.57 (1.62, 4.10)**	4.05 (1.77, 9.27)*	1.76 (1.39, 2.23)**	4.65 (0.50, 43.67)	2.49 (1.46, 4.23)*	2.38 (1.64, 3.46)**	2.58 (1.79, 3.72)**	2.02 (1.77, 2.29)**	2.24 (1.28, 3.93)*	2.27 (1.62, 3.17)**
Gender
Male	Ref	Ref	Ref	Ref	Ref	Ref	Ref	Ref	Ref	Ref	Ref	Ref	Ref	Ref	Ref
Female	1.03 (0.74, 1.44)	1.05 (0.50, 2.20)	0.86 (0.76, 0.96)*	1.20 (0.66, 2.18)	1.08 (0.74, 1.57)	0.92 (0.65, 1.30)	0.44 (0.20, 0.95)*	0.90 (0.75, 1.07)	1.90 (0.47, 7.79)	1.05 (0.68, 1.60)	0.96 (0.77, 1.20)	0.76 (0.57, 1.00)	0.88 (0.79, 0.98)*	0.69 (0.44, 1.11)	1.01 (0.74, 1.38)
Mother’s age in years
15-19	Ref	Ref	Ref	Ref	Ref	Ref	Ref	Ref	Ref	Ref	Ref	Ref	Ref	Ref	Ref
20-29	0.73 (0.39, 1.36)	0.77 (0.34, 1.71)	0.75 (0.62, 0.92)*	1.37 (0.60, 3.12)	0.85 (0.48, 1.49)	1.80 (0.91, 3.58)	0.87 (0.35, 2.11)	0.79 (0.55, 1.13)	0.42 (0.08, 2.36)	1.11 (0.50, 2.44)	1.15 (0.75, 1.78)	1.11 (0.79, 1.56)	0.69 (0.58, 0.83)**	1.02 (0.53, 1.97)	0.66 (0.37, 1.17)
30-39	0.89 (0.47, 1.70)	0.27 (0.05, 1.37)	0.53 (0.41, 0.68)**	0.58 (0.16, 2.16)	0.55 (0.28, 1.06)	1.92 (0.91, 4.04)	0.92 (0.34, 2.54)	0.65 (0.43, 0.98)*	1.32 (0.16, 11.17)	0.99 (0.42, 2.29)	1.18 (0.73, 1.93)	1.25 (0.80, 1.95)	0.56 (0.45, 0.70)**	1.25 (0.53, 2.94)	0.60 (0.34, 1.07)
40-49	0.70 (0.31, 1.58)		0.48 (0.24, 0.95)*		1.38 (0.51, 3.77)	2.12 (0.80, 5.62)		0.28 (0.10, 0.80)*		2.31 (0.76, 7.05)	1.12 (0.55, 2.28)	0.41 (0.05, 3.66)	0.45 (0.25, 0.82)*		0.52 (0.20, 1.37)
Maternal education
No education	Ref	Ref	Ref	Ref	Ref	Ref	Ref	Ref	Ref	Ref	Ref	Ref	Ref	Ref	Ref
Primary	1.26 (0.75, 2.10)	0.28 (0.08, 1.03)	1.12 (0.91, 1.37)	1.01 (0.45, 2.28)	2.16 (1.37, 3.40)*	1.08 (0.55, 2.11)	1.11 (0.36, 3.46)	1.02 (0.75, 1.39)	0.76 (0.08, 7.39)	1.12 (0.60, 2.11)	1.25 (0.71, 2.19)	1.31 (0.73, 2.34)	1.14 (0.95, 1.36)	0.96 (0.46, 2.01)	1.53 (0.99, 2.38)
Secondary	1.82 (1.07, 3.12)*	0.30 (0.09, 0.99)*	1.06 (0.91, 1,24)	0.92 (0.38, 2.24)	1.36 (0.88, 2.11)	0.67 (0.35, 1.27)	1.05 (0.30, 3.63)	1.02 (0.82, 1.28)	0.39 (0.04, 3.60)	1.24 (0.70, 2.21)	0.78 (0.44, 1.39)	1.22 (0.70, 2.13)	0.99 (0.87, 1.13)	0.55 (0.26, 1.15)	1.70 (1.15, 2.52)*
Higher	1.38 (0.62, 3.08)	0.24 (0.06, 1.00)	0.88 (0.71, 1.09	0.11 (0.01, 0.96)*	1.17 (0.66, 2.07)	0.36 (0.10, 1.39)	0.61 (0.13, 2.83)	0.71 (0.52, 0.96)*	0.55 (0.03, 9.20)	0.32 (0.14, 0.72)*	1.67 (0.52, 5.37)	0.99 (0.54, 1.84)	0.61 (0.50, 0.75)**	0.92 (0.20, 4.22)	0.63 (0.38, 1.04)
Mother’s employment
Not working	Ref	Ref	Ref	Ref	Ref	Ref	Ref	Ref	Ref	Ref	Ref	Ref	Ref	Ref	Ref
Working	1.57 (0.86, 2.89)	1.51 (0.68, 3.33)	0.83 (0.51, 1,36)	0.80 (0.36, 1.78)	1.60 (0.86, 2.96)	0.90 (0.36, 2.23)	1.49 (0.75, 2.96)	0.77 (0.38, 1.58)	1.29 (0.25, 6.78)	1.82 (0.90, 3.71)	1.09 (0.65, 1.85)	1.41 (1.05, 1.90)*	1.17 (0.79, 1.73)	0.98 (0.59, 1.62)	2.14 (1.26, 3.64)*
Type of residence
Urban	Ref	Ref	Ref	Ref	Ref	Ref	Ref	Ref	Ref	Ref	Ref	Ref	Ref	Ref	Ref
Rural	0.68 (0.46, 1.01)	1.16 (0.53, 2.53)	1.26 (1.06, 1.49)*	0.75 (0.41, 1.35)	0.81 (0.57, 1.14)	1.19 (0.76, 1.86)	1.17 (0.58, 2.33)	1.20 (0.93, 1.54)	1.01 (0.24. 4.19)	0.80 (0.50, 1.28)	0.85 (0.56, 1.30)	1.09 (0.81, 1.47)	1.21 (1.05, 1.40)*	1.49 (0.94, 2.36)	1.20 (0.87, 1.66)
Household size (members)
1-4 members	Ref	Ref	Ref	Ref	Ref	Ref	Ref	Ref	Ref	Ref	Ref	Ref	Ref	Ref	Ref
5-8 members	0.56 (0.31, 1.01)	0.62 (0.26, 1.48)	0.89 (0.77, 1.03)	2.13 90.91, 4.97)	1.44 (0.77, 2.67)	0.82 (0.40, 1.72)	1.12 (0.46, 2.73)	0.87 (0.69, 1.08)	1.24 (0.22, 7.05)	1.41 (0.68, 2.92)	1.47 (0.75, 2.87)	0.81 (0.56, 1.16)	1.01 (0.89, 1.16)	0.74 (0.42, 1.31)	1.01 (0.58, 1.76)
9+	0.48 (0.27, 0.84)*	0.81 (0.24, 2.78)	0.95 (0.79, 1.13)	3.25 (1.18, 8.96)*	1.10 (0.60, 2.03)	0.76 (0.38, 1.53)	0.56 (0.16, 2.01)	0.94 (0.72, 1.21)	0.85 (0.11, 6.40)	1.26 (0.58, 2.73)	1.02 (0.58, 1.82)	0.95 (0.59, 1.54)	1.09 (0.92, 1.28)	1.21 (0.58, 2.50)	0.76 (0.44, 1.32)
Wealth index
Poorest	Ref	Ref	Ref	Ref	Ref	Ref	Ref	Ref	Ref	Ref	Ref	Ref	Ref	Ref	Ref
Poorer	0.98 (0.62, 1.54)	0.71 (0.21, 2.52)	1.18 (1.01, 1.39)*	1.65 (0.74, 3.70)	1.54 (0.96, 2.48)	0.94 (0.51, 1.72)	0.84 (0.33, 2.14)	0.97 (0.76, 1.24)	3.10 (0.41, 23.36)	1.02 (0.56, 1.84)	1.00 (0.68, 1.47)	1.06 (0.69, 1.63)	0.85 (0.74, 0.98)*	1.32 (0.72, 2.40)	1.21 (0.72, 2.04)
Middle	0.78 (0.51, 1.20)	0.90 (0.31, 2.67)	0.97 (0.82, 1.15)	1.55 (0.64, 3.75)	1.36 (0.76, 2.43)	0.84 (0.49, 1.45)	0.55 (0.17, 1.71)	1.00 (0.76, 1.31)	1.96 (0.28, 13.64)	0.53 (0.27, 1.07)	1.03 (0.71, 1.49)	0.84 (0.53, 1.33)	0.86 (0.72, 1.01)	1.31 (0.70, 2.46)	0.95 (0.58, 1.54)
Richer	0.96 (0.63, 1.45)	0.44 (0.12, 1.70)	0.92 (0.77, 1.10	1.65 (0.73, 3.70)	1.74 (1.02, 2.98)*	0.68 (0.38, 1.21)	0.59 (0.21, 1,65)	0.78 (0.59, 1.04)	0.52 (0.04, 6.45)	0.80 (0.40, 1.62)	0.93 (0.62, 1.39)	0.89 (0.58, 1.35)	0.63 (0.54, 0.74)**	0.59 (0.28, 1.22)	1.15 (0.68, 1.95)
Richest	1.39 (0.85, 2.26)	0.60 (0.17, 2.05)	0.72 (0.57, 0.91)*	0.49 (0.18, 1.34)	0.83 (0.46, 1.49)	0.64 (0.34, 1.19)	0.35 (0.12, 1.02)	0.61 (0.44, 0.83)*		0.70 (0.34, 1.47)	1.16 (0.68, 1.99)	0.73 (0.47, 1.14)	0.50 (0.40, 0.61)**	0.37 (0.14, 1.00)	0.63 (0.37, 1.06)
Source of drinking water
Improved	Ref		Ref		Ref	Ref		Ref		Ref	Ref	Ref	Ref		Ref
Unimproved	0.76 (0.56, 1.03)		0.98 (0.76, 1.26)		0.57 (0.28, 1.19)	1.43 (1.00, 2.06)		0.76 (0.49, 1.16)		0.80 (0.32, 1.98)	0.89 (0.65, 1.23)	0.55 (0.16, 1.88)	1.01 (0.79, 1.28)		1.20 (0.67, 2.13)
Type of toilet facility
Improved	Ref	Ref	Ref	Ref	Ref	Ref	Ref	Ref	Ref	Ref	Ref	Ref	Ref	Ref	Ref
Unimproved	0.64 (0.46, 0.89)*	1.13 (0.51, 2.54)	1.13 (0.99, 1.29)	0.63 (0.19, 2.02)	0.91 (0.53, 1.53)	0.85 (0.56, 1.30)	0.99 (0.47, 2.12)	1.17 (0.96, 1.42)	0.71 (0.09, 5.32)	1.55 (0.94, 2.58)	0.73 (0.50, 1.05)	1.20 (0.86, 1.68)	1.18 (1.05, 1.33)*	1.54 (0.66, 3.57)	1.22 (0.87, 1.71)
Type of cooking fuel
Clean						Ref	Ref	Ref	Ref	Ref					Ref
Solid						1.43 (0.90, 2.28)		0.98 (0.81, 1.19)	3.59 (0.69, 18.56)	1.13 (0.70, 1.81)
Number of ANC visits
None	Ref	Ref	Ref	Ref	Ref	Ref	Ref	Ref	Ref	Ref	Ref	Ref	Ref	Ref	Ref
1-3 visits	1.51 (1.04, 2.18)*	0.73 (0.24, 2.19)	1.01 (0.77, 1.31)	1.37 (0.68, 2.75)	0.98 (0.56, 1.71)	1.79 (1.06, 3.01)*	1.77 (0.61, 5.11)	2.01 (1.25, 3.21)*	1.13 (0.21, 60.4)	0.87 (0.49, 1.55)	1.68 (1.24, 2.28)*	0.95 (0.56, 1.63)	0.83 (0.67, 1.04)	4.51 (0.92, 22.09)	0.84 (0.51, 1.39)
4 and above	2.55 (1.73, 3.78)**	0.57 (0.21, 1.56)	0.81 (0.63, 1.05)		0.98 (0.56, 1.69)	1.75 (0.97, 3.17)	1.25 (0.41, 3.81)	1.72 (1.08, 2.73)*		0.77 (0.44, 1.36)	2.35 (1.51, 3.66)**	0.95 (0.57, 1.60)	0.67 (0.54, 0.83)**	4.01 (0.87, 18.49)	0.94 (0.60, 1.48)
Place of delivery
Home	Ref	Ref	Ref	Ref	Ref	Ref	Ref	Ref	Ref	Ref	Ref	Ref	Ref	Ref	Ref
Health facility	1.27 (0.93, 1.74)	1.00 (0.47, 1.99)	0.99 (0.81, 1.19)	1.40 (0.60, 3.26)	0.78 (0.56, 1.09)	0.59 (0.41, 0.85)*	0.81 (0.41, 1.59)	0.81 (0.62, 1.07)	0.43 (0.10, 1.90)	0.84 (0.53, 1.33)	0.86 (0.64, 1.14)	0.82 (0.62, 1.09)	0.72 (0.62, 0.84)**	0.45 (0.25, 0.81)*	0.90 (0.63, 1.27)
Exclusive breastfeeding
No	Ref	Ref	Ref	Ref	Ref	Ref	Ref	Ref	Ref	Ref	Ref	Ref	Ref	Ref	Ref
Yes	0.39 (0.28, 0.54)**	0.40 (0.19, 0.83)*	0.71 (0.63, 0.80)**	0.39 (0.22, 0.69)*	0.65 (0.45, 0.92)*	0.48 (0.33, 0.70)**	0.53 (0.27, 1.06)	0.78 (0.65, 0.93)*	0.40 (0.10, 1.61)	0.66 (0.41, 1.07)	0.30 (0.22, 0.41)**	0.54 (0.39, 0.74)**	0.65 (0.59, 0.72)**	0.76 (0.48, 1.21)	0.69 (0.53, 0.90)*
Note- OR: Odds ratio; Ref: Reference category; level of significance: *p<0.05, **p<0.001.
† Diarrhoea, acute respiratory infection, and fever symptoms in the previous 2 weeks
‡ sample sizes different in table for Afghanistan DHS as models differed by outcomes
Only variables which met the cutoff for significance (p<0.10) were included in the multivariable model
Table S2 Unadjusted logistic regression results for association between other IYCF indicators and diarrhoea, acute respiratory infection, and fever among infants 0-6 months in South Asian countries
	Diarrhoea in the last two weeks†					Acute respiratory infection in the last two weeks‡					Fever in the last 2 weeks†
IYCF indicators	Afghanistan (2015)	Bangladesh (2017/18)	India (2019/21)	Nepal (2022)	Pakistan (2017/18)	Afghanistan (2015)	Bangladesh (2017/18)	India (2019/21)	Nepal (2022)	Pakistan (2017/18)	Afghanistan (2015)	Bangladesh (2017/18)	India (2019/21)	Nepal (2022)	Pakistan (2017/18)
	(n=3462)	(n=1084)	(n=26101)	(n=581)	(n=1306)	(n=3462)	(n=1084)	(n=26101)	(n=581)	(n=1306)	(n=3460)	(n=1084)	(n=26101)	(n=581)	(n=1306)
	OR (95% CI)	OR (95% CI)	OR (95% CI)	OR (95% CI)	OR (95% CI)	OR (95% CI)	OR (95% CI)	OR (95% CI)	OR (95% CI)	OR (95% CI)	OR (95% CI)	OR (95% CI)	OR (95% CI)	OR (95% CI)	OR (95% CI)
Early initiation of breastfeeding
No	Ref	Ref	Ref	Ref	Ref	Ref	Ref	Ref	Ref	Ref	Ref	Ref	Ref	Ref	Ref
Yes	0.96 (0.69, 1.34)	1.12 (0.54, 2.31)	0.78 (0.69, 0.89)**	1.40 (0.844, 2.32)	1.40 (0.94, 2.07)	0.97 (0.66, 1.42)	1.10 (0.56, 2.17)	0.82 (0.68, 0.997)*	4.53 (0.87, 23.62)	0.89 (0.53, 1.52)	1.01 (0.81, 1.26)	1.10 (0.83, 1.47)	0.97 (0.87, 1.09)	1.12 (0.69, 1.81)	1.10 (0.78, 1.55)
Bottle feeding
No	Ref	Ref	Ref	Ref	Ref	Ref	Ref	Ref	Ref	Ref	Ref	Ref	Ref	Ref	Ref
Yes	1.52 (1.10, 2.09)*	1.84 (0.76, 4.45)	1.53 (1.31, 1.78)**	1.01 (0.45, 2.26)	1.22 (0.85, 1.74)	2.55 (1.72, 3.79)**	0.58 (0.18, 1.89)	1.40 (1.11, 1.76)*	0.43 (0.05, 3.70)	1.01 (0.63, 1.63)	2.14 (1.56, 2.93)**	1.50 (1.01, 2.22)*	1.47 (1.27, 1.69)**	0.72 (0.33, 1.56)	0.94 (0.70, 1.27)
Ref: Reference category; level of significance: *p<0.05, **p<0.001.
† ORs were adjusted for infant age, gender, mother’s age, maternal education, mother’s employment, type of residence, household size, wealth index, source of drinking water, toilet facility, number of ANC visits, place of delivery.
‡ ORs were adjusted for infant age, gender, mother’s age, maternal education, mother’s employment, type of residence, household size, wealth index, source of drinking water, toilet facility, number of ANC visits, place of delivery, and cooking fuel.
